# Supplementary material for: A newly-recorded species, Roeslerstammia erxlebella (Fabricius, 1787) (Lepidoptera, Roeslerstammiidae) from Korea, with a key to species of the genus and DNA barcoding analysis
Source: Biodivers Data J. 2025 Nov 5;13:e171683. doi: 10.3897/BDJ.13.e171683 (PMC12612847; doi:10.3897/BDJ.13.e171683)
Supplement: XML Treatment for Roeslerstammia erxlebella [file BDJ.13.e171683-treatment1.xml]

<!DOCTYPE tp:taxon-treatment
  PUBLIC "-//TaxonX//DTD Taxonomic Treatment Publishing DTD v0 20100105//EN" "tax-treatment-NSO.dtd">
<tp:taxon-treatment xmlns:tp="http://www.plazi.org/taxpub"><tp:treatment-meta><mixed-citation publication-type="journal"><person-group><name><surname>Park</surname><given-names>Jinsung</given-names></name><name><surname>Ra</surname><given-names>Dae-kyeong</given-names></name><name><surname>Kim</surname><given-names>Sora</given-names></name></person-group><article-title>A newly-recorded species, <italic><tp:taxon-name><tp:taxon-name-part taxon-name-part-type="genus" reg="Roeslerstammia">Roeslerstammia</tp:taxon-name-part> <tp:taxon-name-part taxon-name-part-type="species" reg="erxlebella">erxlebella</tp:taxon-name-part></tp:taxon-name></italic> (Fabricius, 1787) (<tp:taxon-name><tp:taxon-name-part taxon-name-part-type="order">Lepidoptera</tp:taxon-name-part></tp:taxon-name>, <tp:taxon-name><tp:taxon-name-part taxon-name-part-type="family">Roeslerstammiidae</tp:taxon-name-part></tp:taxon-name>) from Korea, with a key to species of the genus and DNA barcoding analysis</article-title><source>Biodivers Data J</source><day>05</day><month>11</month><year>2025</year><volume>13</volume><pub-id pub-id-type="doi">10.3897/BDJ.13.e171683</pub-id></mixed-citation></tp:treatment-meta><tp:nomenclature><tp:taxon-name><object-id xmlns:xlink="http://www.w3.org/1999/xlink" content-type="arpha" xlink:type="simple">2E83DDD3-B044-5FDF-A66F-FCB842441F3D</object-id><tp:taxon-name-part taxon-name-part-type="genus">Roeslerstammia</tp:taxon-name-part> <tp:taxon-name-part taxon-name-part-type="species">erxlebella</tp:taxon-name-part></tp:taxon-name><tp:taxon-authority>(Fabricius, 1787)</tp:taxon-authority><tp:nomenclature-citation-list><tp:nomenclature-citation><tp:taxon-name>
                <tp:taxon-name-part taxon-name-part-type="genus" reg="Roeslerstammia"/>
                <tp:taxon-name-part taxon-name-part-type="species" reg="erxlebella"/>
              </tp:taxon-name><comment><italic><tp:taxon-name><tp:taxon-name-part taxon-name-part-type="genus" reg="Alucita">Alucita</tp:taxon-name-part> <tp:taxon-name-part taxon-name-part-type="species" reg="erxlebella">erxlebella</tp:taxon-name-part></tp:taxon-name></italic> Fabricius, 1787 - <xref ref-type="bibr" rid="B12935027">Fabricius (1787)</xref>: 256. Type locality: Goettinga (Germany)</comment></tp:nomenclature-citation></tp:nomenclature-citation-list></tp:nomenclature><tp:treatment-sec sec-type="materials"><title>Materials</title><list list-type="alpha-lower" list-content="occurrences"><list-item><p><bold>Type status:</bold> <named-content xmlns:xlink="http://www.w3.org/1999/xlink" content-type="dwc:typeStatus" xlink:type="simple">Other material</named-content>. <bold>Occurrence:</bold> individualCount: <named-content xmlns:xlink="http://www.w3.org/1999/xlink" content-type="dwc:individualCount" xlink:type="simple">1</named-content>; sex: <named-content xmlns:xlink="http://www.w3.org/1999/xlink" content-type="dwc:sex" xlink:type="simple">male</named-content>; lifeStage: <named-content xmlns:xlink="http://www.w3.org/1999/xlink" content-type="dwc:lifeStage" xlink:type="simple">adult</named-content>; occurrenceID: <named-content xmlns:xlink="http://www.w3.org/1999/xlink" content-type="dwc:occurrenceID" xlink:type="simple">AB684BF0-ECC0-5F98-9969-7612F807D760</named-content>; <bold>Taxon:</bold> scientificName: <named-content xmlns:xlink="http://www.w3.org/1999/xlink" content-type="dwc:scientificName" xlink:type="simple"><tp:taxon-name><tp:taxon-name-part taxon-name-part-type="genus" reg="Roeslerstammia">Roeslerstammia</tp:taxon-name-part> <tp:taxon-name-part taxon-name-part-type="species" reg="erxlebella">erxlebella</tp:taxon-name-part></tp:taxon-name></named-content>; kingdom: <named-content xmlns:xlink="http://www.w3.org/1999/xlink" content-type="dwc:kingdom" xlink:type="simple"><tp:taxon-name><tp:taxon-name-part taxon-name-part-type="kingdom">Animalia</tp:taxon-name-part></tp:taxon-name></named-content>; phylum: <named-content xmlns:xlink="http://www.w3.org/1999/xlink" content-type="dwc:phylum" xlink:type="simple"><tp:taxon-name><tp:taxon-name-part taxon-name-part-type="phylum">Arthropoda</tp:taxon-name-part></tp:taxon-name></named-content>; class: <named-content xmlns:xlink="http://www.w3.org/1999/xlink" content-type="dwc:class" xlink:type="simple"><tp:taxon-name><tp:taxon-name-part taxon-name-part-type="class">Insecta</tp:taxon-name-part></tp:taxon-name></named-content>; order: <named-content xmlns:xlink="http://www.w3.org/1999/xlink" content-type="dwc:order" xlink:type="simple"><tp:taxon-name><tp:taxon-name-part taxon-name-part-type="order">Lepidoptera</tp:taxon-name-part></tp:taxon-name></named-content>; family: <named-content xmlns:xlink="http://www.w3.org/1999/xlink" content-type="dwc:family" xlink:type="simple"><tp:taxon-name><tp:taxon-name-part taxon-name-part-type="family">Roeslerstammiidae</tp:taxon-name-part></tp:taxon-name></named-content>; genus: <named-content xmlns:xlink="http://www.w3.org/1999/xlink" content-type="dwc:genus" xlink:type="simple"><tp:taxon-name><tp:taxon-name-part taxon-name-part-type="genus">Roeslerstammia</tp:taxon-name-part></tp:taxon-name></named-content>; specificEpithet: <named-content xmlns:xlink="http://www.w3.org/1999/xlink" content-type="dwc:specificEpithet" xlink:type="simple"><tp:taxon-name><tp:taxon-name-part taxon-name-part-type="genus" reg="Roeslerstammia"/><tp:taxon-name-part taxon-name-part-type="species" reg="erxlebella">erxlebella</tp:taxon-name-part></tp:taxon-name></named-content>; taxonRank: <named-content xmlns:xlink="http://www.w3.org/1999/xlink" content-type="dwc:taxonRank" xlink:type="simple">Species</named-content>; <bold>Location:</bold> country: <named-content xmlns:xlink="http://www.w3.org/1999/xlink" content-type="dwc:country" xlink:type="simple">Korea</named-content>; countryCode: <named-content xmlns:xlink="http://www.w3.org/1999/xlink" content-type="dwc:countryCode" xlink:type="simple">82</named-content>; stateProvince: <named-content xmlns:xlink="http://www.w3.org/1999/xlink" content-type="dwc:stateProvince" xlink:type="simple">Kangwon</named-content>; county: <named-content xmlns:xlink="http://www.w3.org/1999/xlink" content-type="dwc:county" xlink:type="simple">Jinbu-myeon</named-content>; locality: <named-content xmlns:xlink="http://www.w3.org/1999/xlink" content-type="dwc:locality" xlink:type="simple">Odae-san National Park, Mt. Odae-san</named-content>; verbatimElevation: <named-content xmlns:xlink="http://www.w3.org/1999/xlink" content-type="dwc:verbatimElevation" xlink:type="simple">767 m</named-content>; verbatimCoordinates: <named-content xmlns:xlink="http://www.w3.org/1999/xlink" content-type="dwc:verbatimCoordinates" xlink:type="simple">3<named-content content-type="dwc:verbatimCoordinates" xlink:type="simple">7°45'57"N 128°34'39"E</named-content></named-content>; decimalLatitude: <named-content xmlns:xlink="http://www.w3.org/1999/xlink" content-type="dwc:decimalLatitude" xlink:type="simple">37.7658</named-content>; decimalLongitude: <named-content xmlns:xlink="http://www.w3.org/1999/xlink" content-type="dwc:decimalLongitude" xlink:type="simple">128.5775</named-content>; <bold>Event:</bold> samplingProtocol: <named-content xmlns:xlink="http://www.w3.org/1999/xlink" content-type="dwc:samplingProtocol" xlink:type="simple">Light trap</named-content>; eventDate: <named-content xmlns:xlink="http://www.w3.org/1999/xlink" content-type="dwc:eventDate" xlink:type="simple">13/7/2024</named-content></p></list-item></list></tp:treatment-sec><tp:treatment-sec sec-type="Description"><title>Description</title><p><bold>Adult</bold> (<italic>Fig. <xref ref-type="fig" rid="F12936914">1</xref></italic>). Wing span 15 mm. Head frons covered with yellowish-brown scales, smooth; vertex vestiture rough, yellowish-brown dorsally, brown cranially; Ocellus absent; antennae slightly shorter than fore-wing; scape yellowish-brown, approximately 1.5 times thicker than flagellum, cylindirical, ventro-anterior scales rough, thin, hair-like; flagellum approximately 50 segments, ciliated ventrally, divided into four portions with distinct dorsal colours; ratio of portion approximately 2:1:1:1; basal first portion goldish-brown, tinged with brown and pulplish scales; second portion dark brown; third portion whitish; fourth portion dark brown; proboscis naked; labial palpus cylindrical, equal thickness across all segments, apically tipped, yellowish-brown; second segment more than twice length of first segment; third segment slightly longer than second segment. Thorax goldish-brown, tinged with pulplish scales. Abdomen brown. Fore-wing metallic, goldish-brown without streaks, tinged with pulplish scales around base. Hind-wing dark brown, scattered with yellowish scales around base.</p><p>Male genitalia (Fig. <xref ref-type="fig" rid="F12937083">2</xref>). Uncus symmetrical, concave anteriorly, fused with tegumen basally, trapezoidal basally, bilobed apically, sparsely setose on two lobes. Gnathos well developed with thin two arms; two arms curved posteriorly, united medially with membranous part. Tegumen broad, slightly broader than valva, ring-shaped; discoidal pores densely distributed. Vinculum fused with saccus. Saccus thumb-shaped, rounded anteriorly, approximately one-fifth length of valva. Valva slightly longer than length of uncus to saccus, widest at two-thirds from base, hairy, spatulate end. Sacculus broad basally, narrowed distally, hairy, extended until two-thirds of valva; saccular process present apically, tapering. Phallus robust, slightly curved.</p></tp:treatment-sec><tp:treatment-sec sec-type="Diagnosis"><title>Diagnosis</title><p><italic><tp:taxon-name><tp:taxon-name-part taxon-name-part-type="genus" reg="Roeslerstammia">Roeslerstammia</tp:taxon-name-part> <tp:taxon-name-part taxon-name-part-type="species" reg="erxlebella">erxlebella</tp:taxon-name-part></tp:taxon-name></italic> is morphologically similar to <italic><tp:taxon-name><tp:taxon-name-part taxon-name-part-type="genus" reg="Roeslerstammia">R.</tp:taxon-name-part> <tp:taxon-name-part taxon-name-part-type="species" reg="pronubella">pronubella</tp:taxon-name-part></tp:taxon-name></italic>, sharing the goldish-brown ground colour of fore-wings. The genitalic features are also similar by having the extended Sacculus with the terminal saccular process. However, the two species can be distinguished by the detailed genitalic characters. In the male genitalia, <italic><tp:taxon-name><tp:taxon-name-part taxon-name-part-type="genus" reg="Roeslerstammia">R.</tp:taxon-name-part> <tp:taxon-name-part taxon-name-part-type="species" reg="erxlebella">erxlebella</tp:taxon-name-part></tp:taxon-name></italic> possesses a relatively more pointed apex of Uncus and the width of valva is slightly narrower from the saccular process to the apex, resulting in a hand-shaped apex, whereas, <italic><tp:taxon-name><tp:taxon-name-part taxon-name-part-type="genus" reg="Roeslerstammia">R.</tp:taxon-name-part> <tp:taxon-name-part taxon-name-part-type="species" reg="pronubella">pronubella</tp:taxon-name-part></tp:taxon-name></italic> has a more rounded and circular apex of valva. The phallus of <italic><tp:taxon-name><tp:taxon-name-part taxon-name-part-type="genus" reg="Roeslerstammia">R.</tp:taxon-name-part> <tp:taxon-name-part taxon-name-part-type="species" reg="erxlebella">erxlebella</tp:taxon-name-part></tp:taxon-name></italic> is curved. In contrast, <tp:taxon-name><tp:taxon-name-part taxon-name-part-type="genus" reg="Roeslerstammia">R.</tp:taxon-name-part> <tp:taxon-name-part taxon-name-part-type="species" reg="pronubella">pronubella</tp:taxon-name-part></tp:taxon-name> has an approximately straight phallus and the phallus is basally angled. In the female genitalia, <italic><tp:taxon-name><tp:taxon-name-part taxon-name-part-type="genus" reg="Roeslerstammia">R.</tp:taxon-name-part> <tp:taxon-name-part taxon-name-part-type="species" reg="erxlebella">erxlebella</tp:taxon-name-part></tp:taxon-name></italic> has a rather larger corpus bursa. Additionally, the corpus bursa and the ductus bursae are more easily distinguished compared to <italic><tp:taxon-name><tp:taxon-name-part taxon-name-part-type="genus" reg="Roeslerstammia">R.</tp:taxon-name-part> <tp:taxon-name-part taxon-name-part-type="species" reg="pronubella">pronubella</tp:taxon-name-part></tp:taxon-name></italic>. The most notable difference between the two species is the presence of signum. The cross-shaped signum is present in <tp:taxon-name><tp:taxon-name-part taxon-name-part-type="genus" reg="Roeslerstammia">R.</tp:taxon-name-part> <tp:taxon-name-part taxon-name-part-type="species" reg="erxlebella">erxlebella</tp:taxon-name-part></tp:taxon-name> and the signum is absent in <italic><tp:taxon-name><tp:taxon-name-part taxon-name-part-type="genus" reg="Roeslerstammia">R.</tp:taxon-name-part> <tp:taxon-name-part taxon-name-part-type="species" reg="pronubella">pronubella</tp:taxon-name-part></tp:taxon-name></italic> (<xref ref-type="bibr" rid="B12935869">Hirowatari et al. 2012</xref>).</p></tp:treatment-sec><tp:treatment-sec sec-type="Distribution"><title>Distribution</title><p>Korea (this study), Europe (Great Britain, from France to Ukraine and South Fennoscandia to the Urals), Russia, Japan (<xref ref-type="bibr" rid="B12935760">Karsholt 2001</xref>, <xref ref-type="bibr" rid="B12935781">Kishida 2011</xref>, <xref ref-type="bibr" rid="B13296836">Lelej 2016</xref>) (Fig. <xref ref-type="fig" rid="F13468523">3</xref>).</p></tp:treatment-sec><tp:treatment-sec sec-type="Ecology"><title>Ecology</title><p>The host plants of this species are <italic><tp:taxon-name><tp:taxon-name-part taxon-name-part-type="genus" reg="Tilia">Tilia</tp:taxon-name-part></tp:taxon-name></italic> sp., <italic><tp:taxon-name><tp:taxon-name-part taxon-name-part-type="genus" reg="Corylus">Corylus</tp:taxon-name-part></tp:taxon-name></italic> sp., <italic><tp:taxon-name><tp:taxon-name-part taxon-name-part-type="genus" reg="Acer">Acer</tp:taxon-name-part></tp:taxon-name></italic> sp. and <italic><tp:taxon-name><tp:taxon-name-part taxon-name-part-type="genus" reg="Betula">Betula</tp:taxon-name-part></tp:taxon-name></italic> sp. (<xref ref-type="bibr" rid="B12935869">Hirowatari et al. 2012</xref>).</p></tp:treatment-sec><tp:treatment-sec sec-type="Notes"><title>Notes</title><p>The shape of the uncus is often used as a diagnostic character in this genus (<xref ref-type="bibr" rid="B12935869">Hirowatari et al. 2012</xref>, <xref ref-type="bibr" rid="B12935045">Hirowatari et al. 2017</xref>). However, a rigorous examination of literature (<xref ref-type="bibr" rid="B12935146">Kyrki 1983</xref>, <xref ref-type="bibr" rid="B12935107">Heppner 2005</xref>, <xref ref-type="bibr" rid="B12935869">Hirowatari et al. 2012</xref>, <xref ref-type="bibr" rid="B12935098">Bontsema et al. 2017</xref>, <xref ref-type="bibr" rid="B13468373">British Lepidoptera 2018</xref>, <xref ref-type="bibr" rid="B13468458">Lepidoptera Dissection Group UK 2025</xref>) demonstrates that the shape of the uncus has a slight variation from extremely tapering to trapezoidal apex in this species. Additionally, although the shape of the valva has never been cited as a diagnostic character, it appears to serve as an effective identification key distinguishing <italic><tp:taxon-name><tp:taxon-name-part taxon-name-part-type="genus" reg="Roeslerstammia">R.</tp:taxon-name-part> <tp:taxon-name-part taxon-name-part-type="species" reg="erxlebella">erxlebella</tp:taxon-name-part></tp:taxon-name></italic> from <italic><tp:taxon-name><tp:taxon-name-part taxon-name-part-type="genus" reg="Roeslerstammia">R.</tp:taxon-name-part> <tp:taxon-name-part taxon-name-part-type="species" reg="pronubella">pronubella</tp:taxon-name-part></tp:taxon-name></italic>.</p></tp:treatment-sec><tp:treatment-sec><!--Section generated to contain objects referenced in tp:taxon-treatment.--><fig-group id="F12936914" position="float" orientation="portrait"><caption><p>Illustrations of <italic><tp:taxon-name><tp:taxon-name-part taxon-name-part-type="genus" reg="Roeslerstammia">Roeslerstammia</tp:taxon-name-part> <tp:taxon-name-part taxon-name-part-type="species" reg="erxlebella">erxlebella</tp:taxon-name-part></tp:taxon-name></italic> from South Korea. Scale bar: 1000 μm:</p></caption><fig id="F12937045" position="float" orientation="portrait"><object-id xmlns:xlink="http://www.w3.org/1999/xlink" content-type="arpha" xlink:type="simple">0E27A817-B319-55E2-A2FE-AB70874D33CD</object-id><object-id xmlns:xlink="http://www.w3.org/1999/xlink" content-type="doi" xlink:type="simple">10.3897/BDJ.13.e171683.figure1a</object-id><label>Figure 1a.</label><caption><p>Adult;</p></caption><graphic xmlns:xlink="http://www.w3.org/1999/xlink" xlink:href="bdj-13-e171683-g001_a.png" xlink:type="simple" position="float" orientation="portrait" id="oo_1314013.png"><uri content-type="original_file" xlink:type="simple">https://binary.pensoft.net/fig/1314013</uri></graphic></fig><fig id="F12937046" position="float" orientation="portrait"><object-id xmlns:xlink="http://www.w3.org/1999/xlink" content-type="arpha" xlink:type="simple">43897168-15EC-5F2B-B4A7-A1D939D0C505</object-id><object-id xmlns:xlink="http://www.w3.org/1999/xlink" content-type="doi" xlink:type="simple">10.3897/BDJ.13.e171683.figure1b</object-id><label>Figure 1b.</label><caption><p>Antenna;</p></caption><graphic xmlns:xlink="http://www.w3.org/1999/xlink" xlink:href="bdj-13-e171683-g001_b.png" xlink:type="simple" position="float" orientation="portrait" id="oo_1314014.png"><uri content-type="original_file" xlink:type="simple">https://binary.pensoft.net/fig/1314014</uri></graphic></fig><fig id="F12937047" position="float" orientation="portrait"><object-id xmlns:xlink="http://www.w3.org/1999/xlink" content-type="arpha" xlink:type="simple">91C0F04C-F4F0-59F8-8B08-BE8952187455</object-id><object-id xmlns:xlink="http://www.w3.org/1999/xlink" content-type="doi" xlink:type="simple">10.3897/BDJ.13.e171683.figure1c</object-id><label>Figure 1c.</label><caption><p>Dorsal view of head;</p></caption><graphic xmlns:xlink="http://www.w3.org/1999/xlink" xlink:href="bdj-13-e171683-g001_c.png" xlink:type="simple" position="float" orientation="portrait" id="oo_1314015.png"><uri content-type="original_file" xlink:type="simple">https://binary.pensoft.net/fig/1314015</uri></graphic></fig><fig id="F12937048" position="float" orientation="portrait"><object-id xmlns:xlink="http://www.w3.org/1999/xlink" content-type="arpha" xlink:type="simple">5B494F76-DA62-59AB-8329-CBF6B9BBA5AD</object-id><object-id xmlns:xlink="http://www.w3.org/1999/xlink" content-type="doi" xlink:type="simple">10.3897/BDJ.13.e171683.figure1d</object-id><label>Figure 1d.</label><caption><p>Lateral view of head.</p></caption><graphic xmlns:xlink="http://www.w3.org/1999/xlink" xlink:href="bdj-13-e171683-g001_d.png" xlink:type="simple" position="float" orientation="portrait" id="oo_1314016.png"><uri content-type="original_file" xlink:type="simple">https://binary.pensoft.net/fig/1314016</uri></graphic></fig></fig-group><fig-group id="F12937083" position="float" orientation="portrait"><caption><p>Male genitalia of <italic><tp:taxon-name><tp:taxon-name-part taxon-name-part-type="genus" reg="Roeslerstammia">Roeslerstammia</tp:taxon-name-part> <tp:taxon-name-part taxon-name-part-type="species" reg="erxlebella">erxlebella</tp:taxon-name-part></tp:taxon-name></italic> from South Korea:</p></caption><fig id="F12937095" position="float" orientation="portrait"><object-id xmlns:xlink="http://www.w3.org/1999/xlink" content-type="arpha" xlink:type="simple">7BD9D378-954B-52DB-9C5B-4D0A37111577</object-id><object-id xmlns:xlink="http://www.w3.org/1999/xlink" content-type="doi" xlink:type="simple">10.3897/BDJ.13.e171683.figure2a</object-id><label>Figure 2a.</label><caption><p>Genital capsule;</p></caption><graphic xmlns:xlink="http://www.w3.org/1999/xlink" xlink:href="bdj-13-e171683-g002_a.png" xlink:type="simple" position="float" orientation="portrait" id="oo_1314027.png"><uri content-type="original_file" xlink:type="simple">https://binary.pensoft.net/fig/1314027</uri></graphic></fig><fig id="F12937096" position="float" orientation="portrait"><object-id xmlns:xlink="http://www.w3.org/1999/xlink" content-type="arpha" xlink:type="simple">B09D03CD-8D3C-586A-A70D-0C188C03B641</object-id><object-id xmlns:xlink="http://www.w3.org/1999/xlink" content-type="doi" xlink:type="simple">10.3897/BDJ.13.e171683.figure2b</object-id><label>Figure 2b.</label><caption><p>Phallus.</p></caption><graphic xmlns:xlink="http://www.w3.org/1999/xlink" xlink:href="bdj-13-e171683-g002_b.png" xlink:type="simple" position="float" orientation="portrait" id="oo_1314028.png"><uri content-type="original_file" xlink:type="simple">https://binary.pensoft.net/fig/1314028</uri></graphic></fig></fig-group><fig-group id="F13468523" position="float" orientation="portrait"><caption><p>Distribution map of the genus <italic><tp:taxon-name><tp:taxon-name-part taxon-name-part-type="genus" reg="Roeslerstammia">Roeslerstammia</tp:taxon-name-part></tp:taxon-name></italic>. The yellow circle is the type locality, the sky-blue circle is the synonym's locality and the light green circle is localities where the type locality and the synonym's locality are identical:</p></caption><fig id="F13468528" position="float" orientation="portrait"><object-id xmlns:xlink="http://www.w3.org/1999/xlink" content-type="arpha" xlink:type="simple">8CC130D5-8BA3-5D38-BD79-9A77136F112C</object-id><object-id xmlns:xlink="http://www.w3.org/1999/xlink" content-type="doi" xlink:type="simple">10.3897/BDJ.13.e171683.figure3a</object-id><label>Figure 3a.</label><caption><p>Distribution map of <italic><tp:taxon-name><tp:taxon-name-part taxon-name-part-type="genus" reg="Roeslerstammia">Roeslerstammia</tp:taxon-name-part> <tp:taxon-name-part taxon-name-part-type="species" reg="erxlebella">erxlebella</tp:taxon-name-part></tp:taxon-name></italic> (<xref ref-type="bibr" rid="B12935027">Fabricius 1787</xref>, <xref ref-type="bibr" rid="B12935798">Haworth 1828</xref>, <xref ref-type="bibr" rid="B13295369">Treitschke 1833</xref>, <xref ref-type="bibr" rid="B12935063">Zeller 1839</xref>, <xref ref-type="bibr" rid="B12935816">Moriuti 1972</xref>, <xref ref-type="bibr" rid="B12935825">Budashkin and Kostjuk 1993</xref>);</p></caption><graphic xmlns:xlink="http://www.w3.org/1999/xlink" xlink:href="bdj-13-e171683-g003_a.png" xlink:type="simple" position="float" orientation="portrait" id="oo_1410983.png"><uri content-type="original_file" xlink:type="simple">https://binary.pensoft.net/fig/1410983</uri></graphic></fig><fig id="F13468529" position="float" orientation="portrait"><object-id xmlns:xlink="http://www.w3.org/1999/xlink" content-type="arpha" xlink:type="simple">E5E71341-949F-5B9E-84B3-61E46EE14A63</object-id><object-id xmlns:xlink="http://www.w3.org/1999/xlink" content-type="doi" xlink:type="simple">10.3897/BDJ.13.e171683.figure3b</object-id><label>Figure 3b.</label><caption><p>Distribution map of <italic><tp:taxon-name><tp:taxon-name-part taxon-name-part-type="genus" reg="Roeslerstammia">Roeslerstammia</tp:taxon-name-part> <tp:taxon-name-part taxon-name-part-type="species" reg="prunobella">prunobella</tp:taxon-name-part></tp:taxon-name></italic> (<xref ref-type="bibr" rid="B13296850">Denis and Schiffermüller 1775</xref>, <xref ref-type="bibr" rid="B12935834">Toll 1958</xref>, <xref ref-type="bibr" rid="B12935816">Moriuti 1972</xref>);</p></caption><graphic xmlns:xlink="http://www.w3.org/1999/xlink" xlink:href="bdj-13-e171683-g003_b.png" xlink:type="simple" position="float" orientation="portrait" id="oo_1410984.png"><uri content-type="original_file" xlink:type="simple">https://binary.pensoft.net/fig/1410984</uri></graphic></fig><fig id="F13468530" position="float" orientation="portrait"><object-id xmlns:xlink="http://www.w3.org/1999/xlink" content-type="arpha" xlink:type="simple">341669B9-2D11-56EC-A3F2-03545F4FE56A</object-id><object-id xmlns:xlink="http://www.w3.org/1999/xlink" content-type="doi" xlink:type="simple">10.3897/BDJ.13.e171683.figure3c</object-id><label>Figure 3c.</label><caption><p>Distribution map of <italic><tp:taxon-name><tp:taxon-name-part taxon-name-part-type="genus" reg="Roeslerstammia">Roeslerstammia</tp:taxon-name-part> <tp:taxon-name-part taxon-name-part-type="species" reg="metaplastica">metaplastica</tp:taxon-name-part></tp:taxon-name></italic> (<xref ref-type="bibr" rid="B12935379">Meyrick 1921</xref>, <xref ref-type="bibr" rid="B12935448">Meyrick 1922</xref>). In Hirowatari's paper (<xref ref-type="bibr" rid="B12935045">Hirowatari et al. 2017</xref>), the checklist listed the type locality as 'India'. However, the actual type locality, Murree, is now located in Pakistan;</p></caption><graphic xmlns:xlink="http://www.w3.org/1999/xlink" xlink:href="bdj-13-e171683-g003_c.png" xlink:type="simple" position="float" orientation="portrait" id="oo_1407030.PNG"><uri content-type="original_file" xlink:type="simple">https://binary.pensoft.net/fig/1407030</uri></graphic></fig><fig id="F13468531" position="float" orientation="portrait"><object-id xmlns:xlink="http://www.w3.org/1999/xlink" content-type="arpha" xlink:type="simple">865A4AD3-6570-5381-A3D0-1B6552CA93CD</object-id><object-id xmlns:xlink="http://www.w3.org/1999/xlink" content-type="doi" xlink:type="simple">10.3897/BDJ.13.e171683.figure3d</object-id><label>Figure 3d.</label><caption><p>Distribution map of <italic><tp:taxon-name><tp:taxon-name-part taxon-name-part-type="genus" reg="Roeslerstammia">Roeslerstammia</tp:taxon-name-part> <tp:taxon-name-part taxon-name-part-type="species" reg="tianpingshana">tianpingshana</tp:taxon-name-part></tp:taxon-name></italic> (<xref ref-type="bibr" rid="B12935045">Hirowatari et al. 2017</xref>).</p></caption><graphic xmlns:xlink="http://www.w3.org/1999/xlink" xlink:href="bdj-13-e171683-g003_d.png" xlink:type="simple" position="float" orientation="portrait" id="oo_1410985.png"><uri content-type="original_file" xlink:type="simple">https://binary.pensoft.net/fig/1410985</uri></graphic></fig></fig-group></tp:treatment-sec><ref-list><ref id="B12935027"><element-citation xmlns:xlink="http://www.w3.org/1999/xlink" publication-type="article" xlink:type="simple"><person-group person-group-type="author"><name name-style="western"><surname>Fabricius</surname><given-names>J. C.</given-names></name></person-group><year>1787</year><article-title>Mantissa insectorum sistens species nuper detectas adiectis synonymis, observationibus, descriptionibus, emendationibus</article-title><source>Mantissa Insectorum</source><volume>2</volume><fpage>256</fpage></element-citation></ref><ref id="B12935869"><element-citation xmlns:xlink="http://www.w3.org/1999/xlink" publication-type="article" xlink:type="simple"><person-group person-group-type="author"><name name-style="western"><surname>Hirowatari</surname><given-names>T.</given-names></name><name name-style="western"><surname>Tsuchiya</surname><given-names>T.</given-names></name><name name-style="western"><surname>Kobayashi</surname><given-names>S.</given-names></name></person-group><year>2012</year><article-title>Biological notes on two species of the genus <italic><tp:taxon-name><tp:taxon-name-part taxon-name-part-type="genus" reg="Roeslerstammia">Roeslerstammia</tp:taxon-name-part></tp:taxon-name></italic> Zeller (<tp:taxon-name><tp:taxon-name-part taxon-name-part-type="order">Lepidoptera</tp:taxon-name-part></tp:taxon-name>, <tp:taxon-name><tp:taxon-name-part taxon-name-part-type="family">Roeslerstammiidae</tp:taxon-name-part></tp:taxon-name>) in Japan</article-title><source><tp:taxon-name><tp:taxon-name-part taxon-name-part-type="order">Lepidoptera</tp:taxon-name-part></tp:taxon-name> Science</source><volume>63</volume><issue>1</issue><fpage>37</fpage><lpage>46</lpage></element-citation></ref><ref id="B12935760"><element-citation xmlns:xlink="http://www.w3.org/1999/xlink" publication-type="website" xlink:type="simple"><person-group person-group-type="author"><name name-style="western"><surname>Karsholt</surname><given-names>O.</given-names></name></person-group><article-title>Roeslerstammiidae Bruand, 1850</article-title><uri xlink:type="simple">http://www.eu-nomen.eu/portal/taxon.php?GUID=urn:lsid:faunaeur.org:taxname:1034</uri><date-in-citation content-type="access-date">2025-08-18T00:23:56+00:00</date-in-citation></element-citation></ref><ref id="B12935781"><element-citation xmlns:xlink="http://www.w3.org/1999/xlink" publication-type="book" xlink:type="simple"><person-group person-group-type="author"><name name-style="western"><surname>Kishida</surname><given-names>Y.</given-names></name></person-group><year>2011</year><source>The standard of Moths in Japan</source><edition>4</edition><publisher-name>Gakken Educational Publishing</publisher-name><publisher-loc>Tokyo</publisher-loc><size units="page">552</size></element-citation></ref><ref id="B13296836"><element-citation xmlns:xlink="http://www.w3.org/1999/xlink" publication-type="book" xlink:type="simple"><person-group person-group-type="author"><name name-style="western"><surname>Lelej</surname><given-names>A. S.</given-names></name></person-group><year>2016</year><source>Annotated catalogue of insects of the Russian Far East: <tp:taxon-name><tp:taxon-name-part taxon-name-part-type="order">Lepidoptera</tp:taxon-name-part></tp:taxon-name></source><volume>2</volume><publisher-name>Dalnauka</publisher-name><publisher-loc>Vladivostok</publisher-loc><size units="page">47–48</size><comment content-type="language">Russian</comment></element-citation></ref><ref id="B12935798"><element-citation xmlns:xlink="http://www.w3.org/1999/xlink" publication-type="article" xlink:type="simple"><person-group person-group-type="author"><name name-style="western"><surname>Haworth</surname><given-names>A. H.</given-names></name></person-group><year>1828</year><article-title>A systematic digest of the <tp:taxon-name><tp:taxon-name-part taxon-name-part-type="order">Lepidoptera</tp:taxon-name-part></tp:taxon-name> found in Great Britain</article-title><source><tp:taxon-name><tp:taxon-name-part taxon-name-part-type="order">Lepidoptera</tp:taxon-name-part></tp:taxon-name> Britannica</source><volume>4</volume><fpage>513</fpage><lpage>609</lpage><comment content-type="language">Latin</comment></element-citation></ref><ref id="B13295369"><element-citation xmlns:xlink="http://www.w3.org/1999/xlink" publication-type="book" xlink:type="simple"><person-group person-group-type="author"><name name-style="western"><surname>Treitschke</surname><given-names>G. F.</given-names></name></person-group><year>1833</year><source>Die Schmetterlinge von Europa</source><volume>9 (2)</volume><publisher-name>Bey Ernst Fleischer</publisher-name><publisher-loc>Leipzig</publisher-loc><size units="page">114</size></element-citation></ref><ref id="B12935063"><element-citation xmlns:xlink="http://www.w3.org/1999/xlink" publication-type="article" xlink:type="simple"><person-group person-group-type="author"><name name-style="western"><surname>Zeller</surname><given-names>P. C.</given-names></name></person-group><year>1839</year><article-title>Versuch einer naturgemässen Einteilung der Schaben</article-title><source>Isis</source><volume>1839</volume><issue>3</issue><fpage>167</fpage><lpage>220</lpage></element-citation></ref><ref id="B12935816"><element-citation xmlns:xlink="http://www.w3.org/1999/xlink" publication-type="article" xlink:type="simple"><person-group person-group-type="author"><name name-style="western"><surname>Moriuti</surname><given-names>S.</given-names></name></person-group><year>1972</year><article-title>Seven new species of <tp:taxon-name><tp:taxon-name-part taxon-name-part-type="family">Acrolepiidae</tp:taxon-name-part></tp:taxon-name> from Japan and Formosa (<tp:taxon-name><tp:taxon-name-part taxon-name-part-type="order">Lepidoptera</tp:taxon-name-part></tp:taxon-name>)</article-title><source>Kontyu</source><volume>40</volume><fpage>245</fpage><lpage>253</lpage></element-citation></ref><ref id="B12935825"><element-citation xmlns:xlink="http://www.w3.org/1999/xlink" publication-type="article" xlink:type="simple"><person-group person-group-type="author"><name name-style="western"><surname>Budashkin</surname><given-names>Y. I.</given-names></name><name name-style="western"><surname>Kostjuk</surname><given-names>I. Y.</given-names></name></person-group><year>1993</year><article-title>A new species of the genus <italic><tp:taxon-name><tp:taxon-name-part taxon-name-part-type="genus" reg="Roeslerstammia">Roeslerstammia</tp:taxon-name-part></tp:taxon-name></italic> (<tp:taxon-name><tp:taxon-name-part taxon-name-part-type="order">Lepidoptera</tp:taxon-name-part></tp:taxon-name>, <tp:taxon-name><tp:taxon-name-part taxon-name-part-type="family">Roeslerstammiidae</tp:taxon-name-part></tp:taxon-name>) from southeastern Transbaikalia</article-title><source>Vestnik Zoologii</source><issue>4</issue><fpage>81</fpage><lpage>83</lpage><comment content-type="language">Russian</comment></element-citation></ref><ref id="B13296850"><element-citation xmlns:xlink="http://www.w3.org/1999/xlink" publication-type="book" xlink:type="simple"><person-group person-group-type="author"><name name-style="western"><surname>Denis</surname><given-names>M.</given-names></name><name name-style="western"><surname>Schiffermüller</surname><given-names>I.</given-names></name></person-group><year>1775</year><source>Ankündigung eines systematischen Werkes von den Schmetterlingen der Wienergegend</source><publisher-name>Augustin Bernardi</publisher-name><publisher-loc>Wien</publisher-loc><size units="page">322</size></element-citation></ref><ref id="B12935834"><element-citation xmlns:xlink="http://www.w3.org/1999/xlink" publication-type="article" xlink:type="simple"><person-group person-group-type="author"><name name-style="western"><surname>Toll</surname><given-names>S.</given-names></name></person-group><year>1958</year><article-title>Neue <tp:taxon-name><tp:taxon-name-part taxon-name-part-type="family">Acrolepiidae</tp:taxon-name-part></tp:taxon-name>. Beschreibung von vier neuen Arten aus der Sowjetunion.</article-title><source>Zeitschrift der Wiener Entomologischen Gesellschaft</source><volume>43</volume><fpage>84</fpage><lpage>89</lpage></element-citation></ref><ref id="B12935379"><element-citation xmlns:xlink="http://www.w3.org/1999/xlink" publication-type="website" xlink:type="simple"><person-group person-group-type="author"><name name-style="western"><surname>Meyrick</surname><given-names>E.</given-names></name></person-group><article-title>Microlepidoptera 2 (14), 439</article-title><uri xlink:type="simple">https://www.biodiversitylibrary.org/page/9808861</uri><date-in-citation content-type="access-date">2025-04-22T00:23:56+00:00</date-in-citation></element-citation></ref><ref id="B12935448"><element-citation xmlns:xlink="http://www.w3.org/1999/xlink" publication-type="website" xlink:type="simple"><person-group person-group-type="author"><name name-style="western"><surname>Meyrick</surname><given-names>E.</given-names></name></person-group><article-title>Microlepidoptera 2 (18), 553</article-title><uri xlink:type="simple">https://www.biodiversitylibrary.org/page/9808989</uri><date-in-citation content-type="access-date">2025-04-22T00:23:56+00:00</date-in-citation></element-citation></ref><ref id="B12935045"><element-citation xmlns:xlink="http://www.w3.org/1999/xlink" publication-type="article" xlink:type="simple"><person-group person-group-type="author"><name name-style="western"><surname>Hirowatari</surname><given-names>T.</given-names></name><name name-style="western"><surname>Huang</surname><given-names>G. H.</given-names></name><name name-style="western"><surname>Wang</surname><given-names>M.</given-names></name></person-group><year>2017</year><article-title>Review of the genus <italic><tp:taxon-name><tp:taxon-name-part taxon-name-part-type="genus" reg="Roeslerstammia">Roeslerstammia</tp:taxon-name-part></tp:taxon-name></italic>, with a new species from China (<tp:taxon-name><tp:taxon-name-part taxon-name-part-type="order">Lepidoptera</tp:taxon-name-part></tp:taxon-name>, <tp:taxon-name><tp:taxon-name-part taxon-name-part-type="family">Roeslerstammiidae</tp:taxon-name-part></tp:taxon-name>)</article-title><source>ZooKeys</source><volume>668</volume><fpage>107</fpage><lpage>122</lpage><pub-id pub-id-type="doi">10.3897/zookeys.668.11896</pub-id></element-citation></ref><ref id="B12935146"><element-citation xmlns:xlink="http://www.w3.org/1999/xlink" publication-type="article" xlink:type="simple"><person-group person-group-type="author"><name name-style="western"><surname>Kyrki</surname><given-names>J.</given-names></name></person-group><year>1983</year><article-title><italic><tp:taxon-name><tp:taxon-name-part taxon-name-part-type="genus" reg="Roeslerstammia">Roeslerstammia</tp:taxon-name-part></tp:taxon-name></italic> Zeller assigned to <tp:taxon-name><tp:taxon-name-part taxon-name-part-type="family">Amphitheridae</tp:taxon-name-part></tp:taxon-name>, with notes on the nomenclature and systematics of the family (<tp:taxon-name><tp:taxon-name-part taxon-name-part-type="order">Lepidoptera</tp:taxon-name-part></tp:taxon-name>)</article-title><source>Insect Systematics &amp; Evolution</source><volume>14</volume><issue>3</issue><fpage>321</fpage><lpage>329</lpage><pub-id pub-id-type="doi">10.1163/187631283X00335</pub-id></element-citation></ref><ref id="B12935107"><element-citation xmlns:xlink="http://www.w3.org/1999/xlink" publication-type="article" xlink:type="simple"><person-group person-group-type="author"><name name-style="western"><surname>Heppner</surname><given-names>J. B.</given-names></name></person-group><year>2005</year><article-title>Review of the family <tp:taxon-name><tp:taxon-name-part taxon-name-part-type="family">Amphitheridae</tp:taxon-name-part></tp:taxon-name> (<tp:taxon-name><tp:taxon-name-part taxon-name-part-type="order">Lepidoptera</tp:taxon-name-part></tp:taxon-name>: <tp:taxon-name><tp:taxon-name-part taxon-name-part-type="superfamily">Tineoidea</tp:taxon-name-part></tp:taxon-name>)</article-title><source>Tinea</source><volume>18</volume><issue>suppl. 3</issue><fpage>24</fpage><lpage>40</lpage></element-citation></ref><ref id="B12935098"><element-citation xmlns:xlink="http://www.w3.org/1999/xlink" publication-type="article" xlink:type="simple"><person-group person-group-type="author"><name name-style="western"><surname>Bontsema</surname><given-names>S.</given-names></name><name name-style="western"><surname>Bot</surname><given-names>L.</given-names></name><name name-style="western"><surname>Kuchlein</surname><given-names>J. H.</given-names></name></person-group><year>2017</year><article-title><italic><tp:taxon-name><tp:taxon-name-part taxon-name-part-type="genus" reg="Roeslerstammia">Roeslerstammia</tp:taxon-name-part> <tp:taxon-name-part taxon-name-part-type="species" reg="erxlebella">erxlebella</tp:taxon-name-part></tp:taxon-name></italic> (<tp:taxon-name><tp:taxon-name-part taxon-name-part-type="order">Lepidoptera</tp:taxon-name-part></tp:taxon-name>, <tp:taxon-name><tp:taxon-name-part taxon-name-part-type="family">Roeslerstammiidae</tp:taxon-name-part></tp:taxon-name>), a new species and a new family for the fauna of Netherlands</article-title><source>Entomologische Berichten</source><volume>77</volume><issue>5</issue><fpage>261</fpage><lpage>267</lpage><comment content-type="language">Dutch</comment></element-citation></ref><ref id="B13468373"><element-citation xmlns:xlink="http://www.w3.org/1999/xlink" publication-type="website" xlink:type="simple"><person-group person-group-type="author"><name name-style="western"><surname>Lepidoptera</surname><given-names>British</given-names></name></person-group><article-title>13.002 <italic>Roeslerstammia erxlebella</italic> (Burnished Copper)</article-title><uri xlink:type="simple">https://britishlepidoptera.weebly.com/002-roeslerstammia-erxlebella.html</uri><date-in-citation content-type="access-date">2025-09-01T00:23:56+00:00</date-in-citation></element-citation></ref><ref id="B13468458"><element-citation xmlns:xlink="http://www.w3.org/1999/xlink" publication-type="website" xlink:type="simple"><person-group person-group-type="author"><name name-style="western"><surname>UK</surname><given-names>Lepidoptera Dissection Group</given-names></name></person-group><article-title><italic>Roeslerstammia erxlebella</italic> (Fabricius, 1787)</article-title><uri xlink:type="simple">https://mothdissection.co.uk/species.php?Tx=Roeslerstammia_erxlebella</uri><date-in-citation content-type="access-date">2025-09-02T00:23:56+00:00</date-in-citation></element-citation></ref></ref-list></tp:taxon-treatment>
